# Supplementary material for: A Systematic Review of Oral Biopsies, Sample Types, and Detection Techniques Applied in Relation to Oral Cancer Detection
Source: BioTech (Basel). 2022 Mar 2;11(1):5. doi: 10.3390/biotech11010005 (PMC9245907; doi:10.3390/biotech11010005)
Supplement: Supplementary file 1 [file biotech-11-00005-s001.zip]

Archive with 1 entries (1 files):
- biotech-1580883-supplementary.pdf
